# Supplementary material for: Effects of dance training on oxytocin secretion and neural activity in older adults with subjective cognitive decline
Source: Innov Aging. 2025 Nov 14;10(1):igaf129. doi: 10.1093/geroni/igaf129 (PMC12759060; doi:10.1093/geroni/igaf129)
Supplement: igaf129_Supplementary_Data [file igaf129_supplementary_data.zip]

Archive with 1 entries (1 files):
- innage suppl Yamashita, Toyoshima, et al.docx
